# Supplementary material for: Optimization of the Properties of Photocured Hydrogels for Use in Electrochemical Capacitors
Source: Polymers (Basel). 2021 Oct 12;13(20):3495. doi: 10.3390/polym13203495 (PMC8539391; doi:10.3390/polym13203495)
Supplement: Supplementary file 1 [file polymers-13-03495-s001.zip]

Archive with 1 entries (1 files):
- ESI_after corrections.pdf
